# Supplementary material for: Modulation of Metabolic Hormone Signaling via a Circadian Hormone and Biogenic Amine in Drosophila melanogaster
Source: Int J Mol Sci. 2022 Apr 12;23(8):4266. doi: 10.3390/ijms23084266 (PMC9030464; doi:10.3390/ijms23084266)
Supplement: Supplementary file 1 [file ijms-23-04266-s001.zip]

Archive with 1 entries (1 files):
- ijms-1631251-supplementary.pdf
